# Supplementary material for: A Review of Two Decades of Conservation Efforts on Tigers, Co-Predators and Prey at the Junction of Three Global Biodiversity Hotspots in the Transboundary Far-Eastern Himalayan Landscape
Source: Animals (Basel). 2021 Aug 10;11(8):2365. doi: 10.3390/ani11082365 (PMC8388695; doi:10.3390/ani11082365)
Supplement: Supplementary file 1 [file animals-11-02365-s001.zip]

Archive with 2 entries (2 files):
- Table S1_Supplementary Information 1.pdf
- Table S2_Supplementary Information 2.pdf
